# Supplementary material for: Recombinant Human KAI1/CD82 Attenuates Glucocorticoid-Induced Muscle Atrophy by Promoting Myogenic Differentiation
Source: Int J Mol Sci. 2026 Mar 11;27(6):2555. doi: 10.3390/ijms27062555 (PMC13026986; doi:10.3390/ijms27062555)
Supplement: Supplementary file 1 [file ijms-27-02555-s001.zip]

Archive with 1 entries (1 files):
- ijms-4161903-supplementary.pdf
